# Supplementary material for: Prevalence and factors associated with renal dysfunction among children with sickle cell disease attending the sickle cell disease clinic at a tertiary hospital in Northwestern Tanzania
Source: PLoS One. 2019 Jun 18;14(6):e0218024. doi: 10.1371/journal.pone.0218024 (PMC6581240; doi:10.1371/journal.pone.0218024)
Supplement: S1 File — (XLSX) [file pone.0218024.s003.xlsx]

## Sheet: Sheet1
idno	ii	date	bmcn	cont1	cont2	cont3	sex	dob	age	ethn	watr	elct	toi	avwi	fsc	msc	fasc	sbn	sscs	sscd	sdsc	hlm	scad	adlt	ad12	addx	adx2	dxag	mdx	rj	rpc	bt	btn	dt	dtn	acs	acsn	nd	lu	pp	om	ths	thm	hbp1	hbp2	htdr1	bgh	hxdm	hdmrx
1	fk	23/10/15	970895	752742603	754970103	753929210	1	2012-12-02	44	1	1	1	1	2	0	0	0	1	0	0	0	1	1	2	1	3	.	18	3	0	0	1	1	1	1	1	1	0	0	0	0	0	0	0	.	0	0	0	0
2	fk	23/10/15	949368	752788063	753437337	689071273	1	2012-08-10	36	1	1	1	1	2	1	0	0	2	0	0	0	1	1	3	1	2	.	8	3	0	1	1	10	1	5	0	0	0	0	0	0	0	0	0	.	0	0	0	0
3	fk	23/10/15	1006666	766789848	653395062	755712255	2	13/5/2005	125	1	1	1	1	1	0	0	0	2	0	0	0	1	1	1	1	1	.	36	3	1	1	1	1	1	5	0	0	0	0	0	0	0	0	0	.	0	0	0	0
4	fk	23/10/15	717765	753587673	769000216	683819493	1	2003-01-12	142	1	1	0	1	1	0	0	0	5	1	0	0	1	1	3	1	1	.	60	3	1	1	1	10	1	6	1	2	0	0	0	0	1	0	1	0	0	0	0	0
5	fk	23/10/15	924458	682670279	685064722	789527710	1	14/4/2009	78	1	2	0	1	1	0	0	0	3	0	0	1	1	1	2	1	1	.	21	2	1	1	1	6	1	3	0	0	0	0	0	0	1	1	0	.	0	0	0	0
6	fk	23/10/15	1008996	785108115	785108115	789795848	2	16/9/2014	13	1	1	1	1	1	0	0	0	3	0	0	0	1	1	1	1	1	.	7	3	1	1	1	3	1	1	1	1	0	0	0	0	1	0	0	.	0	0	0	0
7	fk	23/10/15	957362	752900282	767700081	.	2	18/5/2013	29	1	1	1	1	2	0	0	0	1	0	0	0	1	0	0	0	.	.	9	2	1	1	0	0	1	3	0	0	0	0	0	0	0	0	0	.	0	0	0	0
8	fk	30/10/15	757228	753668500	659287064	.	2	18/5/2015	100	1	1	1	1	2	1	0	0	2	0	0	0	1	1	1	1	1	.	8	2	0	1	1	2	1	5	0	0	0	0	0	0	1	0	1	0	0	0	0	0
9	fk	30/10/15	10206224	752314976	766709647	752314976	1	24/8/2011	50	1	1	1	1	2	0	0	0	1	0	0	0	1	1	1	1	2	.	42	3	0	1	0	0	1	3	0	0	0	0	0	0	0	0	0	.	0	1	0	0
10	fk	30/10/15	917747	765902160	753525949	.	2	28/12/2003	142	1	1	1	1	2	0	0	1	0	0	0	0	1	1	1	0	1	.	36	2	1	1	1	2	1	5	0	0	0	0	0	0	0	0	0	.	0	0	0	0
11	fk	30/10/15	1006347	756830937	753753306	.	2	2005-06-08	122	1	1	1	1	3	1	0	0	2	1	1	0	1	1	1	0	1	.	60	3	1	0	1	3	0	0	0	0	0	0	0	0	0	0	0	.	0	1	0	0
12	fk	30/10/15	992948	756652794	.	.	2	30/10/2007	96	1	1	1	1	1	0	0	0	7	3	0	1	1	1	2	1	1	.	87	2	1	1	1	5	1	5	0	0	0	0	0	1	0	0	0	.	0	0	0	0
13	fk	30/10/15	951607	784316340	.	.	1	2009-09-10	72	1	1	1	2	1	0	0	0	5	0	0	0	1	1	1	0	1	.	60	2	0	1	1	3	0	0	0	0	0	0	0	0	0	0	0	.	0	1	0	0
14	fk	30/10/15	774819	758400138	759462245	.	1	2004-07-10	132	1	1	0	1	1	0	0	0	2	0	0	0	1	1	3	1	1	.	4	2	1	1	1	8	1	5	0	0	0	0	0	0	1	0	1	0	0	1	0	0
15	fk	30/10/15	968982	758242540	766454322	.	1	2014-09-02	20	1	1	1	1	1	0	0	0	0	0	0	0	1	1	1	1	7	.	7	3	1	1	0	0	1	3	0	0	0	0	0	0	1	1	0	.	0	0	0	0
16	fk	30/10/15	613540	769863763	759505241	765537109	1	2004-07-07	135	1	1	0	2	1	1	0	0	3	1	0	0	1	1	3	1	1	.	36	2	1	1	1	10	1	10	0	0	0	0	0	0	1	0	0	.	0	0	0	0
17	fk	30/10/15	1019924	763916766	673916764	765685352	1	20/8/2009	74	1	1	0	1	1	0	0	0	2	0	0	0	1	1	2	1	2	.	12	2	1	1	1	1	1	5	1	1	0	0	0	0	1	1	0	.	0	0	0	0
18	fk	30/10/15	1021871	752112125	754895148	.	1	14/8/2011	50	1	1	1	1	1	0	0	0	1	0	0	0	0	1	3	0	3	.	48	2	0	1	0	0	1	3	1	1	0	0	0	0	0	0	0	.	0	0	0	0
19	fk	2015-06-11	1053452	766146962	752168039	.	1	15/6/2013	28	1	2	1	2	1	1	0	0	2	0	0	0	1	0	0	0	.	.	15	2	0	0	0	0	0	0	0	0	0	0	0	0	0	0	0	.	0	1	0	0
20	fk	2015-06-11	1021885	782566466	784600087	.	2	21/3/2013	31	1	1	1	1	1	0	0	0	0	0	0	0	1	1	1	1	1	.	30	3	1	1	1	1	1	3	0	0	0	0	0	0	0	0	0	.	0	1	0	0
21	fk	2015-06-11	999115	753951779	756079713	715550179	2	14/4/2013	30	1	1	0	1	1	1	0	0	2	0	0	0	1	1	1	0	5	.	16	3	0	1	0	0	1	5	0	0	0	0	0	0	1	1	0	.	0	0	0	0
22	fk	2015-06-11	669192	756017326	756017326	.	1	17/12/2005	118	1	1	1	1	2	1	0	0	4	0	0	0	1	1	2	0	1	.	18	3	1	1	1	3	1	8	0	0	0	0	0	0	1	1	0	.	0	1	0	0
23	fk	2015-06-11	897423	753912030	688912030	.	1	16/2/2009	80	1	1	1	1	1	1	0	0	3	1	1	0	1	1	3	0	1	.	42	3	1	1	1	2	1	5	0	0	0	0	0	0	1	0	1	0	0	1	0	0
24	fk	2015-06-11	1007079	753912030	688912030	.	1	2014-09-06	16	1	1	1	1	1	1	0	0	3	1	1	0	1	0	0	0	.	.	7	3	0	0	0	0	0	0	0	0	0	0	0	0	0	0	0	.	0	1	0	0
25	fk	2015-06-11	971737	764979901	755250043	.	1	20/5/2007	101	1	1	1	1	1	1	0	0	2	1	1	1	1	1	1	1	3	.	38	2	1	1	1	3	1	5	1	1	0	0	0	0	0	0	1	0	0	0	0	0
26	fk	2015-06-11	971736	764979901	755250043	.	1	20/5/2007	101	1	1	1	1	1	1	0	0	2	1	1	1	1	1	1	0	1	.	38	2	1	1	1	2	1	4	0	0	0	0	0	0	0	0	0	.	0	0	0	0
27	fk	2015-06-11	963765	753037567	769010033	.	2	2010-08-04	66	1	1	1	1	1	0	0	0	0	0	0	0	1	1	3	1	1	.	36	3	1	1	1	2	1	5	0	0	0	0	0	0	0	1	0	.	0	1	0	0
28	fk	2015-06-11	967542	768019509	764221391	.	1	15/5/2013	29	1	1	1	1	2	0	0	0	1	0	0	0	1	1	1	0	1	.	9	3	1	1	1	1	1	4	0	0	0	0	0	0	1	0	0	.	0	0	0	0
29	fk	2015-06-11	927385	752996972	763304782	.	1	14/12/2011	46	1	1	1	1	2	1	0	0	1	0	0	0	1	1	2	0	1	.	2	2	1	0	1	1	1	4	0	0	0	0	0	0	1	0	1	0	0	0	0	0
30	fk	2015-06-11	1011276	759817336	.	.	1	2005-01-01	132	1	1	0	2	1	0	0	0	5	0	0	0	1	1	1	1	1	.	120	2	1	1	1	3	0	0	0	0	0	0	0	0	0	0	0	.	0	0	0	0
31	fk	2015-06-11	1000037	687898675	.	.	2	2011-09-09	49	1	1	1	1	1	0	0	0	3	0	0	0	0	1	1	1	8	.	48	3	1	1	0	0	1	1	0	0	0	0	0	0	0	0	0	.	0	0	0	0
32	gd	2015-06-11	756270	753646440	754361197	.	1	2014-01-07	135	1	1	1	1	1	1	0	0	1	0	0	0	0	1	2	1	2	.	108	3	0	0	1	1	0	0	0	0	0	0	0	0	0	0	0	.	0	0	0	0
33	gd	2015-06-11	983970	686559900	765982902	.	1	28/3/2013	31	1	1	1	1	2	0	0	1	1	0	0	0	1	1	1	0	1	.	12	3	1	1	1	1	1	1	0	0	0	0	0	0	0	0	0	.	0	0	0	0
34	gd	2015-06-11	976795	763805333	769697303	.	1	2007-03-04	102	1	1	1	1	2	0	0	0	2	0	0	0	1	1	2	1	5	.	12	3	0	1	0	0	1	8	1	2	0	0	0	0	0	0	0	.	0	0	0	0
35	fk	2015-11-11	1023030	685179560	742915757	.	1	17/7/2005	123	1	2	0	2	1	0	0	0	4	0	0	0	1	1	2	1	1	5	66	2	1	1	1	8	1	5	0	0	0	0	0	0	1	1	0	.	0	0	0	0
36	fk	2015-11-11	1043245	686154927	.	.	1	2010-01-02	68	1	1	0	2	1	0	0	0	6	0	0	0	1	1	3	2	1	5	48	2	1	1	1	8	1	5	0	0	0	0	0	0	1	1	1	0	0	1	0	0
37	fk	2015-11-11	1022416	755339759	759207314	.	2	2015-03-11	121	1	1	0	2	1	0	0	0	3	0	0	0	1	1	2	1	2	.	74	3	1	1	1	1	1	1	1	1	1	1	0	0	0	0	0	.	0	1	0	0
38	fk	2015-11-11	1022903	789837618	.	.	1	2011-02-06	52	1	2	0	2	1	1	0	0	6	1	0	0	1	1	1	1	1	.	6	2	1	1	0	0	1	3	0	0	0	0	0	0	0	1	1	0	0	1	0	0
39	fk	13/11/2015	612012	789691633	.	.	1	2003-02-12	142	1	1	0	1	1	0	0	0	1	0	0	0	0	1	2	1	2	.	24	2	1	1	1	2	1	4	1	1	0	0	0	0	0	0	0	.	0	0	0	0
40	fk	13/11/2015	1001964	756736048	767660730	756720020	2	2003-05-12	142	1	1	1	1	2	0	0	0	2	0	0	0	1	1	1	0	5	.	132	3	0	1	0	0	1	3	0	0	0	0	0	0	0	0	0	.	0	0	0	0
41	fk	13/11/2015	944601	788399478	.	.	1	2013-01-07	27	1	1	0	2	2	0	0	0	1	0	0	0	1	1	1	0	5	.	9	3	0	0	1	4	1	1	0	0	0	0	0	0	1	0	0	.	0	0	0	0
42	fk	13/11/2015	972917	742984873	687502774	.	2	2012-05-11	35	1	2	1	1	2	0	0	0	2	0	0	0	0	1	1	1	7	.	14	2	0	1	0	0	1	6	0	0	0	0	0	0	0	0	0	.	0	0	0	0
43	fk	13/11/2015	1001733	755917259	769752943	.	1	15/6/2014	16	1	1	1	1	1	0	0	0	3	0	0	0	0	1	1	1	1	2	6	2	1	1	1	2	1	3	0	0	0	0	0	0	0	0	0	.	0	0	0	0
44	fk	13/11/2015	948836	766628541	.	.	1	2004-01-02	140	1	2	0	2	1	0	0	0	8	1	1	0	0	1	1	1	1	.	96	2	0	0	1	1	0	0	0	0	0	0	0	0	0	0	0	.	0	0	0	0
45	fk	13/11/2015	888335	753529397	782044419	.	1	2003-01-11	143	1	1	1	1	1	0	0	0	1	0	0	0	0	1	2	1	2	.	132	3	0	0	1	2	0	0	0	0	0	0	0	0	0	0	0	.	0	0	0	0
46	fk	13/11/2015	1007030	752679348	.	.	2	2012-01-01	45	1	1	0	2	1	0	0	0	4	0	0	0	0	0	0	0	.	.	36	3	0	0	0	0	0	0	0	0	0	0	0	0	0	0	0	.	0	0	0	0
47	fk	13/11/2015	983597	758849642	.	.	1	23/12/2009	70	1	1	1	1	1	0	0	0	1	0	0	0	0	0	0	0	.	.	72	2	0	0	0	0	0	0	0	0	0	0	0	0	0	0	0	.	0	0	0	0
48	gd	13/11/2015	1007165	754952651	765505211	755781716	2	29/10/2005	120	1	1	1	1	1	0	0	0	7	0	0	0	0	1	1	1	6	.	110	2	1	1	1	2	0	0	1	1	0	0	0	1	0	1	0	.	0	0	0	0
49	gd	13/11/2015	94493	753711095	785883726	.	2	16/10/2010	59	1	2	0	2	1	0	0	0	3	0	0	0	1	1	1	1	3	.	34	2	1	1	1	1	1	2	1	1	0	0	0	0	1	0	0	.	0	0	0	0
50	gd	13/11/2015	769421	763880044	784395710	.	2	13/2/2008	92	1	1	1	1	2	0	0	0	2	0	0	0	1	1	1	0	2	5	48	3	1	1	0	0	1	3	0	0	0	0	0	0	1	1	1	0	0	0	0	0
51	gd	13/11/2015	996168	764386848	782356132		1	20/3/2013	30	1	1	0	2	1	0	0	0	6	0	0	0	1	1	2	0	5	.	28	2	0	1	0	0	1	5	0	0	0	0	0	0	0	1	0	.	0	0	0	0
52	gd	13/11/2005	1018914	.	.	.	2	2015-02-01	9	1	2	0	2	1	0	0	0	0	0	0	0	1	1	1	1	2	.	8	2	1	1	0	0	1	3	0	0	0	0	0	0	0	0	0	.	0	0	0	0
53	gd	13/11/2015	972021	753658581	.	.	1	22/11/2008	83	1	1	1	2	1	0	0	0	6	1	0	1	0	1	3	3	7	.	6	2	1	1	1	13	1	3	1	1	1	0	0	0	0	1	0	.	0	1	0	0
54	gd	13/11/2015	963404	782163199	.	.	1	2013-02-02	32	1	2	1	1	1	0	0	0	2	0	0	0	1	1	2	2	1	.	9	2	1	0	1	3	1	6	0	0	0	0	0	0	0	0	0	.	0	0	0	0
55	fk	13/11/2015	726130	768189316	782332586	.	2	2003-03-11	143	1	1	1	1	2	1	0	0	1	0	0	0	1	0	0	0	.	.	48	2	0	1	0	0	1	5	0	0	0	0	0	0	1	0	0	.	0	0	0	0
56	fk	13/11/2015	936196	768414988	.	.	1	2007-05-01	102	1	1	1	2	1	0	0	0	6	0	0	0	0	1	2	1	1	.	60	2	0	0	1	5	1	4	0	0	0	0	0	0	0	0	0	.	0	0	0	0
57	gd	13/11/2015	956622	756879424	.	.	1	24/4/2013	31	1	1	1	1	2	0	0	0	1	0	0	0	0	1	1	1	7	.	6	2	0	0	1	4	1	1	0	0	0	0	0	0	0	0	0	.	0	0	0	0
58	gd	13/11/2015	820353	785160664	754727082	.	2	2009-01-07	76	1	1	1	1	1	0	0	0	0	0	0	0	0	1	2	0	1	5	4	2	1	1	1	5	1	2	0	0	0	0	0	0	1	0	0	.	0	0	0	0
59	fk	13/11/2015	1001931	.	.	.	2	2011-01-12	47	1	2	0	2	1	0	0	0	1	0	0	0	0	1	1	1	1	.	4	2	1	1	1	2	1	3	0	0	0	0	0	0	1	0	0	.	0	0	0	0
60	gd	13/11/2015	97214551	754615388	758920215	.	2	2007-01-07	100	1	1	1	1	2	1	0	0	3	1	0	0	0	1	2	0	7	.	72	2	1	1	1	1	1	4	1	3	0	0	0	0	0	0	0	.	0	0	0	0
61	fk	20/11/2015	1013907	753632967	756838890	.	1	2008-01-07	88	1	2	0	1	1	0	0	0	1	0	0	0	0	1	1	1	2	.	72	2	1	1	0	0	1	10	0	0	0	0	0	0	0	0	0	.	0	0	0	0
62	gd	20/11/2015	658292	752911517	755462481	.	2	2005-01-07	124	1	1	1	1	1	0	0	0	0	0	0	0	1	1	1	0	2	.	24	2	0	0	0	0	1	11	0	0	0	0	0	0	0	0	0	.	0	1	0	0
63	gd	20/11/2015	1016082	755925354	.	.	1	2014-06-06	17	1	1	1	1	2	1	0	0	3	1	0	0	1	1	2	2	2	.	12	3	0	1	0	0	1	10	0	0	0	0	0	0	0	0	0	.	0	1	0	0
64	fk	20/11/2015	750197	782279852	712112178	.	2	2005-09-10	121	1	1	1	1	2	1	0	0	0	0	0	0	1	1	1	0	5	.	24	3	1	1	1	1	1	3	0	0	0	0	0	0	1	0	0	.	0	0	0	0
65	fk	20/11/2015	981645	764828237	758059141	.	2	17/7/2013	27	1	1	1	2	1	0	0	0	1	0	0	0	1	1	3	1	1	.	6	2	1	1	1	3	1	10	0	0	0	0	0	0	0	0	0	.	0	1	0	0
66	fk	20/11/2015	1007995	768936093	753664156	.	1	2012-11-07	40	1	1	0	1	1	0	0	0	2	0	0	0	1	0	0	0	.	.	24	3	1	1	0	0	1	5	0	0	0	0	0	0	0	0	0	.	0	0	0	0
67	fk	20/11/2015	855389	754970997	756280934	.	1	2006-11-06	113	1	1	1	1	1	0	0	0	4	0	0	2	0	1	3	2	5	.	17	3	1	1	1	5	1	10	0	0	0	0	0	0	0	0	0	.	0	0	0	0
68	gd	20/11/2015	1018113	755909570	.	.	1	2009-01-07	76	1	1	1	1	1	0	0	0	1	0	0	0	1	1	1	1	2	.	48	2	1	1	1	2	0	0	0	0	0	0	0	0	0	0	0	.	0	1	0	0
69	gd	20/11/2015	1005441	756044843	.	.	1	2005-05-11	120	1	1	0	2	1	0	0	0	0	0	0	0	1	1	1	1	3	.	108	2	1	0	1	2	1	2	1	1	0	0	0	0	0	0	0	.	0	1	0	0
70	gd	20/11/2015	932972	754757101	.	.	1	27/6/2012	40	1	2	0	1	1	0	0	0	4	0	0	0	1	1	1	0	2	.	12	3	1	0	1	3	1	1	1	1	0	0	0	0	0	0	0	.	0	0	0	0
71	gd	20/11/2015	962098	742125949	.	.	1	2013-08-11	24	1	1	1	1	1	0	0	0	6	0	0	0	0	1	1	1	2	.	20	2	0	0	1	1	0	0	0	0	0	0	0	0	1	0	0	.	0	0	0	0
72	fk	25/11/2015	1016595	786990822	766683905	.	2	29/7/2014	15	1	1	1	1	2	1	0	0	0	0	0	0	1	1	1	1	7	.	14	3	1	1	0	0	1	4	0	0	0	0	0	0	1	0	0	.	0	0	0	0
73	fk	26/11/2015	982620	754990774	.	.	1	14/5/2012	42	1	1	1	1	3	1	0	0	2	1	1	0	1	1	1	0	3	.	36	2	1	1	0	0	0	0	0	0	0	0	0	0	0	0	1	0	0	1	0	0
74	fk	26/11/2015	716735	754990774	.	.	1	2006-07-02	117	1	1	1	1	3	1	0	0	3	1	1	0	1	1	1	0	2	.	8	3	0	1	1	2	1	1	0	0	0	0	0	0	0	0	0	.	0	0	0	0
75	gd	27/11/2015	821231	754585947	.	.	1	20/12/2003	143	1	1	1	2	1	0	0	0	2	0	0	0	0	1	1	1	1	.	24	3	0	0	1	1	0	0	0	0	0	0	0	0	0	0	0	.	0	0	0	0
76	gd	27/11/2015	774524	763809082	.	.	2	2005-05-02	129	1	1	1	2	1	0	0	0	3	0	0	0	1	1	1	0	3	.	48	2	1	1	1	1	1	4	1	3	0	0	0	0	1	1	1	1	0	0	0	0
77	fk	27/11/2015	1012517	754601907	686377000	.	2	19/4/2008	91	1	1	1	1	1	0	0	0	4	0	0	0	1	1	1	1	7	.	36	3	1	1	1	1	1	2	1	1	0	0	0	0	1	1	1	0	0	0	0	0
78	gd	27/11/2015	952202	767712073	.	.	2	2003-01-12	143	1	1	1	1	1	0	0	0	3	0	0	0	1	1	1	1	2	.	120	3	1	1	0	0	0	0	0	0	0	0	0	0	1	0	0	.	0	0	0	0
79	fk	27/11/2015	999219	786240739	756750470	.	2	22/9/2012	38	1	1	1	2	1	0	0	0	2	0	0	0	1	1	1	0	2	.	32	2	1	1	0	0	1	6	0	0	0	0	0	0	0	1	1	0	0	0	0	0
80	fk	27/11/2015	1021994	756308733	.	.	2	23/3/2015	56	1	1	0	1	1	1	0	0	6	1	1	0	0	1	1	1	1	.	48	2	0	0	1	1	0	0	0	0	0	0	0	0	0	0	0	.	0	0	0	0
81	fk	27/11/2015	1002926	753255867	759092733	.	2	29/5/2005	125	1	2	0	2	1	0	0	0	3	0	0	0	1	1	1	0	5	.	108	3	1	1	0	0	1	7	0	0	0	0	0	0	1	1	0	.	0	0	0	0
82	fk	27/11/2025	1005170	755314760	685791615	.	2	2008-09-08	87	1	1	0	2	1	0	0	0	6	0	0	0	1	1	1	0	5	.	78	2	1	1	1	1	1	1	0	0	0	0	0	0	0	0	0	.	0	0	0	0
83	fk	27/11/2015	924592	769425820	757486250	.	2	30/11/2010	47	1	1	1	1	2	0	0	0	3	0	0	0	1	1	2	1	7	.	48	3	0	1	1	2	1	5	0	0	0	0	0	0	1	0	1	0	0	0	0	0
84	fk	27/11/2015	930018	759195179	.	.	1	2006-01-07	112	1	2	0	1	1	0	0	0	2	0	0	0	0	1	3	1	1	.	48	2	1	1	1	10	0	0	1	2	0	0	0	0	0	0	0	.	0	0	0	0
85	fk	27/11/2015	1004732	688781859	.	.	1	16/11/2010	60	1	1	1	1	1	0	0	0	0	0	0	0	0	1	3	0	7	.	36	2	1	1	0	0	1	6	0	0	0	0	0	0	1	1	0	.	0	0	0	0
86	fk	27/11/2015	976346	759920579	.	.	1	2006-04-04	117	1	1	0	2	1	1	0	0	5	0	0	0	0	1	1	1	2	.	96	2	1	0	1	1	0	0	1	3	0	0	0	0	0	0	0	.	0	0	0	0
87	fk	27/11/2015	1007980	756549815	.	.	1	2003-01-12	143	1	2	1	1	1	0	0	0	3	0	0	0	1	1	3	2	3	.	6	2	0	0	0	0	0	0	1	2	0	0	0	0	0	0	0	.	0	0	0	0
88	fk	2015-04-12	1000766	782919358	.	.	1	2007-01-02	105	1	2	0	1	1	0	0	0	7	0	0	0	1	1	3	2	1	.	72	3	1	1	1	4	1	10	1	1	0	0	0	0	1	0	0	.	0	0	0	0
89	fk	2015-04-12	1010673	687552495	766226381	.	2	2005-01-07	123	2	1	1	2	1	0	0	0	3	0	0	0	0	1	1	1	1	.	12	2	1	1	1	1	1	2	0	0	0	0	0	0	1	1	0	.	0	0	0	0
90	fk	2015-04-12	1014584	786449429	716441496	713318034	1	30/5/2014	17	1	1	1	1	2	1	0	0	2	0	0	0	1	1	1	0	5	.	12	3	0	0	0	0	0	0	0	0	0	0	0	0	0	0	0	.	0	0	0	0
91	fk	2015-04-12	989134	742954159	763831568	.	1	2012-12-12	35	1	1	1	1	1	1	0	0	0	0	0	0	1	1	2	2	1	.	37	2	1	0	1	4	0	0	0	0	0	0	0	0	1	0	0	.	0	1	0	0
92	fk	2015-04-12	984303	767103761	.	.	1	19/7/2010	64	1	2	0	1	1	0	0	0	4	0	0	0	0	1	2	3	1	.	48	3	0	0	1	11	0	0	0	0	0	0	0	0	1	0	0	.	0	0	0	0
93	fk	2015-04-12	1012219	762053051	768279742	.	1	22/8/2014	15	2	1	1	1	2	1	0	0	2	0	0	0	1	1	1	1	1	.	9	3	0	1	1	1	1	3	0	0	0	0	0	0	0	0	0	.	0	0	0	0
94	fk	2015-04-12	1024101	768525264	687699353	.	2	2012-01-07	40	1	1	1	1	2	0	0	0	1	0	0	0	1	1	1	1	1	.	36	2	1	1	1	1	1	3	0	0	0	0	0	0	0	0	0	.	0	0	0	0
95	fk	2015-04-12	1021705	755148367	759592780	.	1	2011-01-07	52	1	1	1	1	2	0	0	0	2	0	0	0	1	1	2	1	1	2	48	3	1	1	1	1	1	4	1	2	0	0	0	0	1	0	0	.	0	0	0	0
96	fk	2015-04-12	1022232	758527802	.	.	1	2014-01-12	12	1	2	0	2	1	0	0	0	0	0	0	0	1	0	0	0	.	.	120	3	0	0	0	0	0	0	0	0	0	0	0	0	0	0	0	.	0	0	0	0
97	fk	2015-04-12	1013747	757094166	.	.	2	2010-01-07	64	1	1	0	1	1	0	0	0	0	0	0	0	0	1	1	1	2	.	60	2	1	1	0	0	0	0	0	0	0	0	0	0	1	0	0	.	0	0	0	0
98	fk	2015-04-12	853291	767516856	.	.	1	2004-10-01	142	1	1	0	2	1	0	0	0	2	0	0	0	1	1	1	1	1	.	36	2	1	1	1	1	1	5	0	0	0	0	0	0	1	0	0	.	0	0	0	0
99	fk	2015-04-12	936439	756263025	.	.	1	2011-11-08	51	1	1	1	1	1	0	0	0	3	0	0	0	1	1	1	0	1	.	48	3	1	1	1	3	1	3	0	0	0	0	0	0	1	0	0	.	0	0	0	0
100	fk	2015-04-12	938610	755871333	.	.	2	19/6/2012	41	1	1	1	1	1	0	0	0	5	0	1	0	1	1	1	0	2	.	24	2	1	0	0	0	0	0	0	0	0	0	0	0	0	0	0	.	0	1	0	0
101	fk	2015-04-12	903374	766063047	.	.	2	2008-01-07	87	1	2	0	1	1	0	0	0	4	0	0	0	1	1	2	1	1	7	24	2	0	1	1	1	0	0	1	1	0	0	0	0	0	0	0	.	0	0	0	0
102	fk	2015-04-12	882484	787116904	.	.	1	2003-05-12	144	1	2	1	1	1	0	0	0	7	0	0	0	1	1	2	0	7	.	96	2	1	1	1	5	1	8	0	0	0	0	0	0	1	0	0	.	0	1	0	0
103	fk	2015-04-12	1005396	1005396	769655396	.	2	2008-01-07	87	1	1	1	1	1	0	0	0	2	0	0	0	1	0	0	0	.	.	84	2	0	1	0	0	0	0	0	0	0	0	0	0	0	0	0	.	0	0	0	0
104	fk	2015-04-12	1013178	.	.	.	2	2005-05-12	144	1	1	1	1	1	0	0	0	5	0	1	0	0	1	1	0	2	.	4	3	0	1	1	3	0	0	0	0	0	0	0	0	1	0	0	.	0	0	0	0
105	fk	2015-04-12	925677	755113931	768206397	.	1	2005-01-09	123	1	1	1	1	1	0	0	0	4	0	0	0	1	1	1	0	1	.	108	3	1	1	1	1	1	2	0	0	0	0	0	1	0	0	0	.	0	0	0	0
106	fk	2015-04-12	932893	755113931	768206397	.	1	31/12/2013	23	1	2	0	2	1	0	0	0	3	0	0	0	1	0	0	0	.	.	132	3	0	1	0	0	1	10	0	0	0	0	0	0	1	0	0	.	0	0	0	0
107	fk	2015-04-12	1010873	754543192	765594753	.	2	2014-01-01	24	1	1	1	1	1	0	0	0	1	0	0	0	0	1	1	1	1	.	12	3	0	0	1	1	0	0	0	0	0	0	0	0	1	0	0	.	0	0	0	0
108	fk	2015-04-12	1024885	785463184	.	.	2	2008-01-07	89	1	2	0	2	1	1	0	0	5	0	0	0	1	1	2	1	1	.	4	2	0	1	1	6	1	1	1	1	0	0	0	0	1	0	0	.	0	0	0	0
109	fk	2015-08-12	1017063	767036735	765906123	.	1	2011-06-08	52	2	1	1	1	3	1	0	0	3	2	2	0	0	1	1	1	1	.	9	3	1	1	1	2	1	4	1	1	0	0	0	0	0	0	1	0	0	1	0	0
110	fk	2015-08-12	1006656	755563464	787067810	.	1	13/1/2011	59	1	1	1	1	2	1	0	0	3	1	1	0	0	1	2	1	3	.	9	3	1	1	0	0	1	3	1	2	0	0	0	0	0	0	1	0	0	0	0	0
111	fk	2015-11-12	1001314	767589068	786589067	.	1	2012-04-03	45	1	1	1	1	3	1	0	0	2	1	1	0	1	1	1	1	1	.	38	3	1	1	1	1	1	4	0	0	0	0	0	0	0	0	0	.	0	0	0	0
112	fk	2015-11-12	747616	754665569	.	.	1	2008-01-07	90	1	1	1	1	1	0	0	0	1	0	0	0	0	1	2	1	5	.	7	2	1	1	1	4	0	0	0	0	0	0	0	0	0	0	0	.	0	0	0	0
113	fk	11/12/12015	1001310	765196088	.	.	1	2012-07-12	36	1	1	0	1	1	0	0	0	0	0	0	1	0	1	1	0	1	.	24	2	1	0	1	1	1	2	0	0	0	0	0	0	1	0	0	.	0	0	0	0
114	fk	2015-11-12	1023891	758129862	.	.	2	15/1/2014	22	1	1	1	1	1	0	0	0	5	0	0	0	0	1	1	1	1	.	18	2	1	1	1	1	1	3	0	0	0	0	0	0	1	0	0	.	0	0	0	0
116	fk	2015-11-12	1009173	765018403	.	.	1	2010-01-11	61	1	1	1	1	1	1	0	0	1	0	0	0	0	0	0	0	.	.	48	3	1	1	0	0	0	0	0	0	0	0	0	0	1	1	0	.	0	0	0	0
117	fk	2015-11-12	991659	768408242	.	.	1	2007-01-07	101	1	1	1	1	1	0	0	0	0	0	0	0	1	1	1	1	1	.	96	3	0	0	1	1	0	0	0	0	0	0	0	0	0	0	0	.	0	0	0	0
118	fk	2015-11-12	1019920	756461367	755714402	.	1	2013-01-12	12	1	1	0	2	1	0	0	0	2	0	0	0	1	1	1	0	1	.	142	2	1	0	1	2	1	4	0	0	0	0	0	0	0	0	0	.	0	1	0	0
119	fk	2015-11-12	1014504	784091712	.	.	1	2009-01-07	77	1	1	1	1	1	0	0	0	2	0	0	0	0	1	1	1	2	.	24	2	1	1	1	2	0	0	0	0	0	0	0	0	0	0	0	.	0	0	0	0
120	fk	2015-11-12	983881	.	.	.	2	2014-06-07	17	1	1	1	1	3	0	0	0	0	0	0	0	1	1	1	1	1	.	6	3	1	1	1	1	1	4	1	1	0	0	0	0	0	0	0	.	0	0	0	0
121	fk	2015-11-12	1023594	.	.	.	1	2011-01-05	54	1	1	1	1	1	1	0	0	4	0	0	0	1	1	1	1	1	.	48	3	1	1	1	1	1	4	0	0	0	0	0	0	1	0	0	.	0	1	0	0
122	fk	2015-11-12	1016656	756273667	.	.	1	20/3/2005	127	1	1	1	1	2	1	0	0	2	0	0	0	0	1	3	2	8	.	4	3	1	1	1	10	1	9	0	0	0	0	0	0	0	0	1	1	1	1	0	0
124	fk	2015-11-12	1025630	786680829	.	.	1	2011-02-11	48	1	1	1	2	1	1	0	0	2	0	0	0	0	1	3	2	2	.	36	2	0	0	1	1	1	8	1	4	0	0	0	0	1	0	0	.	0	0	0	0
125	fk	2015-11-12	919282	756578333	664606124	.	2	2007-01-07	98	1	1	0	1	1	0	0	0	5	0	0	0	1	0	0	0	.	.	60	2	1	1	0	0	1	5	0	0	0	0	0	0	1	0	0	.	0	0	0	0
126	fk	18/12/2015	995954	686131617	697817015	.	2	2012-01-07	40	1	2	1	2	1	1	0	0	3	1	1	1	1	1	1	0	1	.	24	2	1	1	1	1	1	5	0	0	0	0	0	0	1	0	0	.	0	0	0	0
127	fk	18/12/2015	759053	755150356	.	.	1	2008-05-10	85	1	1	1	1	2	0	0	0	0	0	0	0	0	0	0	0	.	.	60	3	0	0	0	0	0	0	0	0	0	0	0	0	0	0	0	.	0	0	0	0
128	fk	18/12/2015	1004594	788317787	.	.	2	21/8/2014	14	1	1	1	1	1	0	0	0	1	0	0	0	1	0	0	0	.	.	1	4	0	0	0	0	0	0	0	0	0	0	0	0	0	0	0	.	0	0	0	0
129	fk	18/12/2015	1011363	766340509	767214331	.	1	2014-04-04	19	1	1	1	1	2	1	1	0	1	0	0	0	1	0	0	0	.	.	14	3	0	1	0	0	1	2	0	0	0	0	0	0	1	0	0	.	0	0	0	0
130	fk	18/12/2015	925172	786080248	.	.	1	28/1/2013	33	1	1	0	1	1	0	0	0	4	0	0	0	1	1	2	0	2	.	4	2	0	0	1	2	0	0	0	0	0	0	0	0	1	0	0	.	0	0	0	0
131	fk	18/12/2015	730376	763222494	.	.	1	2006-07-05	115	1	1	0	1	1	1	0	0	3	0	0	0	1	1	3	1	4	.	6	3	1	1	1	3	1	1	0	0	1	0	0	0	0	1	0	.	0	1	0	0
132	fk	18/12/2015	759144	753373115	.	.	2	13/4/2004	140	1	1	0	1	1	0	0	0	2	0	0	0	1	1	1	0	1	.	84	2	0	0	0	0	0	0	0	0	0	0	0	0	1	0	0	.	0	0	0	0
133	fk	18/12/2015	934218	759310376	.	.	1	2007-10-12	96	1	2	1	1	1	0	0	0	2	0	0	0	0	1	1	1	1	.	72	2	1	0	1	1	0	0	0	0	0	0	0	0	0	0	0	.	0	0	0	0
134	fk	18/12/2015	1016564	752100186	758336967	.	1	2014-01-01	23	1	1	1	1	2	0	0	0	3	0	0	0	1	1	1	0	5	.	6	3	0	1	0	0	1	3	0	0	0	0	0	0	1	0	0	.	0	0	0	0
135	fk	18/12/2015	959664	759254555	.	.	1	2012-03-08	40	1	1	0	1	1	1	0	0	4	0	0	0	1	1	2	2	5	.	12	3	1	1	1	4	1	5	1	3	0	0	0	0	1	0	0	.	0	1	0	0
136	jk	18/12/2015	981843	757148346	.	.	2	29/10/2013	25	1	1	0	1	1	0	0	0	1	0	0	0	1	1	1	1	2	.	12	2	1	0	1	1	0	0	0	0	0	0	0	0	0	0	0	.	0	1	0	0
137	jk	18/12/2015	1024746	769531949	.	.	1	2012-12-12	36	1	1	0	1	1	0	0	0	2	0	0	0	0	0	1	1	1	.	36	2	1	0	1	1	1	2	0	0	0	0	0	0	1	1	0	.	0	0	0	0
138	fk	2016-08-01	927351	686069553	755950833	.	1	2008-01-07	90	1	1	1	1	1	0	0	0	3	0	1	1	1	1	1	0	1	5	48	3	1	1	1	2	1	3	0	0	0	0	0	0	1	0	0	.	0	1	0	0
139	fk	2016-08-01	757246	754010669	784610669	.	1	21/11/2007	97	1	1	1	1	2	1	0	0	1	0	0	0	1	1	2	1	7	.	12	3	1	1	1	4	1	8	0	0	0	0	0	0	1	0	0	.	0	1	0	0
140	fk	2016-08-01	1000337	.	.	.	2	2014-02-02	23	1	1	1	1	2	0	0	0	2	0	0	0	1	1	2	0	1	.	12	3	1	1	1	4	1	5	0	0	0	0	0	0	1	1	0	.	0	1	0	0
141	fk	2016-08-01	8761276	752074003	786491151	.	1	20/6/2007	102	1	1	1	1	1	0	0	0	0	0	0	0	1	1	2	0	2	7	72	2	1	1	0	0	1	3	1	1	0	0	0	0	1	1	1	0	0	1	0	0
142	fk	2016-08-01	845441	756735818	785370857	.	2	29/11/2009	73	1	2	1	1	1	0	0	0	2	0	0	0	1	1	2	0	2	.	12	2	1	1	1	2	1	6	1	3	0	0	0	0	1	1	0	.	0	1	0	0
143	fk	2016-08-01	1000346	757236329	.	.	1	22/8/2012	40	1	1	1	1	2	0	0	0	1	0	0	0	0	1	2	0	1	2	14	3	1	1	1	2	1	3	1	1	0	0	0	0	0	1	0	.	0	0	0	0
144	fk	2016-08-01	936134	765602506	684474245	.	2	2007-01-07	102	1	1	1	1	1	0	0	0	0	0	0	0	1	1	1	0	5	.	60	3	1	1	0	0	1	5	0	0	0	0	0	0	1	1	0	.	0	1	0	0
145	fk	2016-08-01	1026288	756824292	756806660	.	2	24/6/2009	78	1	1	1	1	2	0	0	0	1	0	0	0	1	1	3	0	2	.	72	3	0	1	1	5	1	10	1	1	1	0	0	0	1	1	0	.	0	1	0	0
146	fk	2016-08-01	1023254	756379355	.	.	2	2006-01-01	120	1	1	0	2	1	0	0	0	3	0	0	0	0	1	1	0	7	.	108	3	1	1	0	0	1	3	0	0	0	0	0	0	1	1	0	.	0	1	0	0
147	fk	2016-08-01	1000245	756750226	.	.	1	14/4/2009	78	1	2	0	1	1	0	0	0	3	0	0	1	1	1	2	1	1	.	21	2	1	1	1	6	1	3	0	0	0	0	0	0	1	1	0	.	0	0	0	0
148	fk	2016-08-01	1000235	784356376	.	.	2	28/12/2003	142	1	1	1	1	2	0	0	1	0	0	0	0	1	1	1	0	1	.	36	2	1	1	1	2	1	5	0	0	0	0	0	0	0	0	0	.	0	0	0	0
149	fk	2016-08-01	939645	713456567	.	.	1	2014-09-02	20	1	1	1	1	1	0	0	0	0	0	0	0	1	1	1	1	7	.	7	3	1	1	0	0	1	3	0	0	0	0	0	0	1	1	0	.	0	0	0	0
150	fk	2016-08-01	759233	784245785	.	.	2	21/3/2013	31	1	1	1	1	1	0	0	0	0	0	0	0	1	1	1	1	1	.	30	3	1	1	1	1	1	3	0	0	0	0	0	0	0	0	0	.	0	1	0	0
151	fk	2016-08-01	1004532	656198356	.	.	1	2005-01-01	132	1	1	0	2	1	0	0	0	5	0	0	0	1	1	1	1	1	.	120	2	1	1	1	3	0	0	0	0	0	0	0	0	0	0	0	.	0	0	0	0
152	fk	2016-08-01	757243	717683456	.	.	1	17/7/2005	123	1	2	0	2	1	0	0	0	4	0	0	0	1	1	2	1	1	5	66	2	1	1	1	8	1	5	0	0	0	0	0	0	1	1	0	.	0	0	0	0
153	fk	2016-08-01	755523	713453666	.	.	2	2003-05-12	142	1	1	1	1	2	0	0	0	2	0	0	0	1	1	1	0	5	.	132	3	0	1	0	0	1	3	0	0	0	0	0	0	0	0	0	.	0	0	0	0
154	fk	2016-08-01	1000342	714567298	.	.	1	2013-01-07	27	1	1	0	2	2	0	0	0	1	0	0	0	1	1	1	0	5	.	9	3	0	0	1	4	1	1	0	0	0	0	0	0	1	0	0	.	0	0	0	0
155	fk	2016-08-01	1000231	784564783	.	.	2	2012-05-11	35	1	2	1	1	2	0	0	0	2	0	0	0	0	1	1	1	7	.	14	2	0	1	0	0	1	6	0	0	0	0	0	0	0	0	0	.	0	0	0	0
156	fk	2016-08-01	735564	765749366	.	.	1	15/6/2014	16	1	1	1	1	1	0	0	0	3	0	0	0	0	1	1	1	1	2	6	2	1	1	1	2	1	3	0	0	0	0	0	0	0	0	0	.	0	0	0	0
157	fk	2016-08-01	753773	784560876	.	.	1	2004-01-02	140	1	2	0	2	1	0	0	0	8	1	1	0	0	1	1	1	1	.	96	2	0	0	1	1	0	0	0	0	0	0	0	0	0	0	0	.	0	0	0	0
158	fk	2016-08-01	7577734	714683456	.	.	1	2003-01-11	143	1	1	1	1	1	0	0	0	1	0	0	0	0	1	2	1	2	.	132	3	0	0	1	2	0	0	0	0	0	0	0	0	0	0	0	.	0	0	0	0
159	fk	2016-08-01	1000435	756345673	.	.	2	2012-01-01	48	1	1	0	2	1	0	0	0	4	0	0	0	0	0	0	0	.	.	36	3	0	0	0	0	0	0	0	0	0	0	0	0	0	0	0	.	0	0	0	0
160	fk	2016-08-01	7745362	755345980	.	.	1	23/12/2009	70	1	1	1	1	1	0	0	0	1	0	0	0	0	0	0	0	.	.	72	2	0	0	0	0	0	0	0	0	0	0	0	0	0	0	0	.	0	0	0	0
161	fk	2016-08-01	6753672	714356476	.	.	2	29/10/2005	120	1	1	1	1	1	0	0	0	7	0	0	0	0	1	1	1	6	.	110	2	1	1	1	2	0	0	1	1	0	0	0	1	0	1	0	.	0	0	0	0
162	fk	2016-08-01	1000498	712435567	.	.	2	16/10/2010	59	1	2	0	2	1	0	0	0	3	0	0	0	1	1	1	1	3	.	34	2	1	1	1	1	1	2	1	1	0	0	0	0	1	0	0	.	0	0	0	0
163	fk	2016-08-01	888356	712765836	.	.	2	13/2/2008	92	1	1	1	1	2	0	0	0	2	0	0	0	1	1	1	0	2	5	48	3	1	1	0	0	1	3	0	0	0	0	0	0	1	1	1	0	0	0	0	0
164	fk	2016-08-01	1000234	786574936	.	.	1	20/3/2013	30	1	1	0	2	1	0	0	0	6	0	0	0	1	1	2	0	5	.	28	2	0	1	0	0	1	5	0	0	0	0	0	0	0	1	0	.	0	0	0	0
165	fk	2016-08-01	1000675	714364965	.	.	2	2015-02-01	9	1	2	0	2	1	0	0	0	0	0	0	0	1	1	1	1	2	.	8	2	1	1	0	0	1	3	0	0	0	0	0	0	0	0	0	.	0	0	0	0
166	fk	2016-08-01	835634	756487257	.	.	1	22/11/2008	83	1	1	1	2	1	0	0	0	6	1	0	1	0	1	3	3	7	.	6	2	1	1	1	13	1	3	1	1	1	0	0	0	0	1	0	.	0	1	0	0
168	fk	2016-08-01	673564	764221391	.	.	2	2003-03-11	143	1	1	1	1	2	1	0	0	1	0	0	0	1	0	0	0	.	.	48	2	0	1	0	0	1	5	0	0	0	0	0	0	1	0	0	.	0	0	0	0
169	fk	2026-12-01	834563	712112178	.	.	1	2007-05-01	102	1	1	1	2	1	0	0	0	6	0	0	0	0	1	2	1	1	.	60	2	0	0	1	5	1	4	0	0	0	0	0	0	0	0	0	.	0	0	0	0
170	fk	2016-12-01	1012346	769697303	.	.	1	24/4/2013	31	1	1	1	1	2	0	0	0	1	0	0	0	0	1	1	1	7	.	6	2	0	0	1	4	1	1	0	0	0	0	0	0	0	0	0	.	0	0	0	0
171	fk	2016-12-01	1012453	713567465	.	.	2	2009-01-07	76	1	1	1	1	1	0	0	0	0	0	0	0	0	1	2	0	1	5	4	2	1	1	1	5	1	2	0	0	0	0	0	0	1	0	0	.	0	0	0	0
172	fk	15/1/2016	938843	714685994	.	.	2	2011-01-12	47	1	2	0	2	1	0	0	0	1	0	0	0	0	1	1	1	1	.	4	2	1	1	1	2	1	3	0	0	0	0	0	0	1	0	0	.	0	0	0	0
173	fk	15/1/2016	1012275	756458776	.	.	2	2007-01-07	100	1	1	1	1	2	1	0	0	3	1	0	0	0	1	2	0	7	.	72	2	1	1	1	1	1	4	1	3	0	0	0	0	0	0	0	.	0	0	0	0
174	fk	15/1/2016	948845	784675907	.	.	1	2008-01-07	88	1	2	0	1	1	0	0	0	1	0	0	0	0	1	1	1	2	.	72	2	1	1	0	0	1	10	0	0	0	0	0	0	0	0	0	.	0	0	0	0
175	fk	15/1/2016	897532	756456890	.	.	2	2005-01-07	124	1	1	1	1	1	0	0	0	0	0	0	0	1	1	1	0	2	.	24	2	0	0	0	0	1	11	0	0	0	0	0	0	0	0	0	.	0	1	0	0
176	fk	15/1/2016	1021885	712456974	.	.	1	2014-06-06	17	1	1	1	1	2	1	0	0	3	1	0	0	1	1	2	2	2	.	12	3	0	1	0	0	1	10	0	0	0	0	0	0	0	0	0	.	0	1	0	0
177	fk	15/1/2016	1020624	713265506	.	.	2	2005-09-10	121	1	1	1	1	2	1	0	0	0	0	0	0	1	1	1	0	5	.	24	3	1	1	1	1	1	3	0	0	0	0	0	0	1	0	0	.	0	0	0	0
178	fk	15/1/2016	968955	713919555	.	.	2	17/7/2013	27	1	1	1	2	1	0	0	0	1	0	0	0	1	1	3	1	1	.	6	2	1	1	1	3	1	10	0	0	0	0	0	0	0	0	0	.	0	1	0	0
179	fk	15/1/2016	1006434	784526487	.	.	1	2012-11-07	40	1	1	0	1	1	0	0	0	2	0	0	0	1	0	0	0	.	.	24	3	1	1	0	0	1	5	0	0	0	0	0	0	0	0	0	.	0	0	0	0
180	fk	15/1/2016	1007645	717908453	.	.	1	2006-11-06	113	1	1	1	1	1	0	0	0	4	0	0	2	0	1	3	2	5	.	17	3	1	1	1	5	1	10	0	0	0	0	0	0	0	0	0	.	0	0	0	0
181	fk	15/1/2016	958226	755871333	.	.	2	19/6/2012	41	1	1	1	1	1	0	0	0	5	0	1	0	1	1	1	0	2	.	24	2	1	0	0	0	0	0	0	0	0	0	0	0	0	0	0	.	0	1	0	0
182	fk	15/1/2016	934218	787116904	.	.	1	2003-05-12	144	1	2	1	1	1	0	0	0	7	0	0	0	1	1	2	0	7	.	96	2	1	1	1	5	1	8	0	0	0	0	0	0	1	0	0	.	0	1	0	0
183	fk	15/1/2016	981843	.	.	.	2	2005-05-12	144	1	1	1	1	1	0	0	0	5	0	1	0	0	1	1	0	2	.	4	3	0	1	1	3	0	0	0	0	0	0	0	0	1	0	0	.	0	0	0	0
184	fk	15/1/2016	983839	755113931	768206397	.	1	31/12/2013	23	1	2	0	2	1	0	0	0	3	0	0	0	1	0	0	0	.	.	132	3	0	1	0	0	1	10	0	0	0	0	0	0	1	0	0	.	0	0	0	0
185	fk	15/1/2016	1029777	785463184	.	.	2	2008-01-07	89	1	2	0	2	1	1	0	0	5	0	0	0	1	1	2	1	1	.	4	2	0	1	1	6	1	1	1	1	0	0	0	0	1	0	0	.	0	0	0	0
186	fk	15/1/2016	972917	755563464	787067810	.	1	13/1/2011	59	1	1	1	1	2	1	0	0	3	1	1	0	0	1	2	1	3	.	9	3	1	1	0	0	1	3	1	2	0	0	0	0	0	0	1	0	0	0	0	0
187	fk	15/1/2016	1016564	754665569	.	.	1	2008-01-07	90	1	1	1	1	1	0	0	0	1	0	0	0	0	1	2	1	5	.	7	2	1	1	1	4	0	0	0	0	0	0	0	0	0	0	0	.	0	0	0	0
188	fk	15/1/2016	1007030	758129862	.	.	2	15/1/2014	22	1	1	1	1	1	0	0	0	5	0	0	0	0	1	1	1	1	.	18	2	1	1	1	1	1	3	0	0	0	0	0	0	1	0	0	.	0	0	0	0
189	fk	15/1/2016	1007898	765018403	.	.	1	2010-01-11	61	1	1	1	1	1	1	0	0	1	0	0	0	0	0	0	0	.	.	48	3	1	1	0	0	0	0	0	0	0	0	0	0	1	1	0	.	0	0	0	0
190	fk	15/1/2016	1005441	756461367	755714402	.	1	2013-01-12	12	1	1	0	2	1	0	0	0	2	0	0	0	1	1	1	0	1	.	142	2	1	0	1	2	1	4	0	0	0	0	0	0	0	0	0	.	0	1	0	0
[truncated: 55 more columns]
